# Supplementary material for: Genome-Wide Identification and Analysis of Auxin Response Factor Transcription Factor Gene Family in Populus euphratica
Source: Plants (Basel). 2025 Apr 19;14(8):1248. doi: 10.3390/plants14081248 (PMC12030272; doi:10.3390/plants14081248)
Supplement: Supplementary file 1 [file plants-14-01248-s001.zip]

Archive with 1 entries (1 files):
- plants-3543466-supplementary.pdf
